# Supplementary material for: Self-cleaving peptides for expression of multiple genes in Dictyostelium discoideum
Source: PLoS One. 2023 Mar 2;18(3):e0281211. doi: 10.1371/journal.pone.0281211 (PMC9980757; doi:10.1371/journal.pone.0281211)
Supplement: S1 Table — (XLSX) [file pone.0281211.s002.xlsx]

## Sheet: S1 Table
Construct	DNA sequence
linker	GGTTCAGCAGGTTCAGCAGCAGGTTCAGGTGAATTT
P2A	GGATCAGGAGCAACCAATTTCAGTTTGCTTAAACAAGCAGGTGATGTTGAGGAGAATCCAGGTCCT
T2A	GGAAGTGGAGAGGGAAGAGGTAGTTTGTTGACTTGTGGTGATGTAGAGGAGAATCCTGGACCA
F2A	GGTTCAGGAGTTAAACAAACCTTAAATTTTGATTTATTAAAGTTAGCTGGAGATGTAGAATCTAATCCTGGACCT
E2A	GGTAGTGGACAATGTACAAATTACGCATTGTTGAAGTTAGCTGGTGATGTAGAATCAAATCCAGGTCCT
