# Supplementary material for: Self-cleaving peptides for expression of multiple genes in Dictyostelium discoideum
Source: PLoS One. 2023 Mar 2;18(3):e0281211. doi: 10.1371/journal.pone.0281211 (PMC9980757; doi:10.1371/journal.pone.0281211)
Supplement: S2 Table — (XLSX) [file pone.0281211.s003.xlsx]

## Sheet: S2 Table
Construct	Backbone	Strain	Selection	Main Fig(s)	Supp. Fig
mNeonGreen	pDGB Ω1Neo	AX4	G418 (15 µg/mL)	-	S1
mNeonGreen_mScarlet-I dual-transcription unit	pDGB Ω1Neo	AX4	G418 (15 µg/mL)	2, 3	S3
mScarlet-I_mNeonGreen dual-transcription unit	pDGB Ω1Neo	AX4	G418 (15 µg/mL)	2, 3	S4
mNeonGreen-linker-mScarlet-I fusion protein	pDGB Ω1Neo	AX4	G418 (15 µg/mL)	2, 3	S5
mScarlet-I-linker-mNeonGreen fusion protein	pDGB Ω1Neo	AX4	G418 (15 µg/mL)	2, 3	S6
mNeonGreen-P2A-mScarlet-I	pDGB Ω1Neo	AX4	G418 (15 µg/mL)	2, 3	S7
mScarlet-I-P2A-mNeonGreen	pDGB Ω1Neo	AX4	G418 (15 µg/mL)	2, 3	S8
mNeonGreen-T2A-mScarlet-I	pDGB Ω1Neo	AX4	G418 (15 µg/mL)	2, 3	S9
mScarlet-I-T2A-mNeonGreen	pDGB Ω1Neo	AX4	G418 (15 µg/mL)	2, 3	S10
mNeonGreen_HygroR dual-transcription unit	pDMDC (this study)	AX4	Hygro (100 µg/mL)	4	S12
mNeonGreen_HygroR dual-transcription unit	pDMDC (this study)	AX4	Hygro (150 µg/mL)	4	S13
mNeonGreen_HygroR dual-transcription unit	pDMDC (this study)	AX4	Hygro (200 µg/mL)	4	S14
mNeonGreen_HygroR dual-transcription unit	pDMDC (this study)	NC28.1	Hygro (400 µg/mL)	4	S18
mNeonGreen_HygroR dual-transcription unit	pDMDC (this study)	NC28.1	Hygro (600 µg/mL)	4	S19
mNeonGreen_HygroR dual-transcription unit	pDMDC (this study)	NC28.1	Hygro (800 µg/mL)	4	S20
mNeonGreen-P2A-HygroR	pDMP2A (this study)	AX4	Hygro (100 µg/mL)	4	S15
mNeonGreen-P2A-HygroR	pDMP2A (this study)	AX4	Hygro (150 µg/mL)	4	S16
mNeonGreen-P2A-HygroR	pDMP2A (this study)	AX4	Hygro (200 µg/mL)	4	S17
mNeonGreen-P2A-HygroR	pDMP2A (this study)	NC28.1	Hygro (400 µg/mL)	4	S21
mNeonGreen-P2A-HygroR	pDMP2A (this study)	NC28.1	Hygro (600 µg/mL)	4	S22
mNeonGreen-P2A-HygroR	pDMP2A (this study)	NC28.1	Hygro (800 µg/mL)	4	S23
